# Supplementary material for: MdSINA2‐MdNAC104 Module Regulates Apple Alkaline Resistance by Affecting γ‐Aminobutyric Acid Synthesis and Transport
Source: Adv Sci (Weinh). 2024 Jul 20;11(35):2400930. doi: 10.1002/advs.202400930 (PMC11425205; doi:10.1002/advs.202400930)
Supplement: Supplementary file 2 — Supplemental Table 1 [file ADVS-11-2400930-s001.xlsx]

## Sheet: Sheet1
Supplemental Table S1. Primers used in this study.
Primer name	Primer sequence	Purpose
MdGAD1-C-F	CAACTGCAACAAGGCTTCAT	Clone MdGAD1 full length
MdGAD1-C-R	TAGCATGCGCCTCTTTTCTT
MdGAD1-2300-F	GAGAACACGGGGGACTCTAGAATGGTGATCTCAACGACTTCCGCTG	Plasmid construction for MdGAD1 overexpression tomato
MdGAD1-2300-R	GGGAAATTCGAGCTCGGTACCCTAGCATGCGCCTCTTTTCTTCACA
MdGAD1-2300GFP-F	AGCTCGGTACCCGGGGATCCATGGTGATCTCAACGACTTCCGCTG	Plasmid construction for MdGAD1 overexpression apple calli and roots
MdGAD1-2300GFP-R	CTTGCTCACCATGGTGTCGACGCATGCGCCTCTTTTCTTCACAATC
MdGAD1-RNAi-F	GGGGACAAGTTTGTACAAAAAAGCAGGCTCCAGGGTCGTGGAGAGCAGGTG	MdGAD1 induced gene silencing vector
MdGAD1-RNAi-R	GGGGACCACTTTGTACAAGAAAGCTGGGTCAGCCATCATCAGCCGATCGC
MdALMT13-C-F	ATGGGTTCAACCGTGATAACTATT	Clone MdALMT13 full length
MdALMT13-C-R	CTATTTAGTATGAAAACCAGCAAGC
MdALMT13-2300-F	GAGAACACGGGGGACTCTAGAATGGGTTCAACCGTGATAACTATTC	Plasmid construction for MdALMT13 overexpression tomato
MdALMT13-2300-R	GGGAAATTCGAGCTCGGTACCCTATTTAGTATGAAAACCAGCAAGC
MdALMT13-2300GFP-F	CTTGCTCACCATGGTGTCGACTTTAGTATGAAAACCAGCAAGCTCT	Plasmid construction for MdALMT13 overexpression apple calli and roots and subcellular localization
MdALMT13-2300GFP-R	AGCTCGGTACCCGGGGATCCATGGGTTCAACCGTGATAACTATTC
MdALMT13-RNAi-F	GGGGACAAGTTTGTACAAAAAAGCAGGCTCCggggagagccttgtaaagat	MdALMT13 induced gene silencing vector
MdALMT13-RNAi-R	GGGGACCACTTTGTACAAGAAAGCTGGGTCCTCCTTTCCCAATTCTTCCA
MdSINA2-C-F	ATGGACTTGGAAAGCATCGAGT	Clone MdSINA2 full length
MdSINA2-C-R	GCTACACAGGTTTGGTATGCAC
MdSINA2-2300GFP-F	agctcggtacccggggatccatggacttggaaagcatcga	Plasmid construction for MdSINA2 overexpression apple roots
MdSINA2-2300GFP-R	CTTGCTCACCATGGTGTCGacGCTACACAGGTTTGGTATGC
MdSINA2-RNAi-F	GGGGACAAGTTTGTACAAAAAAGCAGGCTCCtatgggaggggacaccacga	MdSINA2 induced gene silencing vector
MdSINA2-RNAi-R	GGGGACCACTTTGTACAAGAAAGCTGGGTCGCTACACAGGTTTGGTATGC
MdNAC104-C-F	atgggagacgaccagtttaa	Clone MdNAC104 full length
MdNAC104-C-R	CTAATTATAATTTGGCAAACTTATTTCA
MdNAC104-2300GFP-F	agctcggtacccggggatccatgggagacgaccagtttaa	Plasmid construction for MdNAC104 CO-IP and GUS
MdNAC104-2300GFP-R	CTTGCTCACCATGGTGTCGacATTATAATTTGGCAAACTTA
MdNAC104-RNAi-F	GGGGACAAGTTTGTACAAAAAAGCAGGCTCCttcttcttccaccaccacga	MdNAC104 induced gene silencing vector
MdNAC104-RNAi-R	GGGGACCACTTTGTACAAGAAAGCTGGGTCATTATAATTTGGCAAACTTA
MdNAC104-62SK-F	AGGAATTCGATATCAAGCTTatgggagacgaccagtttaa	Dual-Luciferase Reporter Assay
MdNAC104-62SK-R	GTACCGGGCCCCCCCTCGAGATTATAATTTGGCAAAC
MdNAC104--BK-F	ATGGCCATGGAGGCCGAATTCatgggagacgaccagtttaa	Yeast two-Hybrid assay
MdNAC104-BK-R	TGCGGCCGCTGCAGGTCGACTCAATTATAATTTGGCAAAC
MdNAC104-BK-N-R	TGCGGCCGCTGCAGGTCGACTCAAGAGAGACGATACTCGTGCA
MdNAC104-4T-F	CGTGGATCCCCGGAATTCatgggagacgaccagtttaa	purify recombinant protein for cell free
MdNAC104-4T-R	ACGATGCGGCCGCTCGAGATTATAATTTGGCAAACTTA
MdNAC104-32a-F	ATGGCTGATATCGGATCCGAATTCatgggagacgaccagtttaa	purify recombinant protein for EMSA and pull down
MdNAC104-32a-R	GAGTGCGGCCGCAAGCTTGTCGACATTATAATTTGGCAAACTTA
MdSINA2-C5X-F	GAGGGAAGGATTTCACATATGatggacttggaaagcatcga	purify recombinant protein for pull down
MdSINA2-C5X-R	ACCTGCAGGGAATTCGGATCCGCTACACAGGTTTGGTATGC
MdSINA2-AD-F	CCATGGAGGCCAGTGAATTCatggacttggaaagcatcga	Yeast two-Hybrid assay
MdSINA2-AD-R	CAGCTCGAGCTCGATGGATCCTTAGCTACACAGGTTTGGTA
pabai-pMdGAD1-p1-F	CTTGAATTCGAGCTCGGTACCGTTTTATTTCTCGAAGTGTCCGT	Yeast One-Hybrid assay
pabai-pMdGAD1-p1-R	TACAGAGCACATGCCTCGAGACGTTTAAGCACCAATCGTCAAC
pabai-pMdGAD1-p2-F	CTTGAATTCGAGCTCGGTACCGTTGACGATTGGTGCTTAAACG	Yeast One-Hybrid assay
pabai-pMdGAD1-p2-R	TACAGAGCACATGCCTCGAGGATAAATAAGGAGCAAGTCGGG
pMdGAD1::GUS-F	GGGCCCGGCGCGCCAAGCTTACTGAATTAAGTCGATTGCT	GUS analysis
pMdGAD1::GUS-R	CTTAGAATTCCCGGGGATCCAGGGAACAAAAATATGAAGC
proMdGAD1-0800-F	GGTACCGGGCCCCCCCTCGAGGTTTTATTTCTCGAAGTGTCCGT	Dual-Luciferase Reporter Assay
proMdGAD1-0800-R	AGGAATTCGATATCAAGCTTGATAAATAAGGAGCAAGTCGGG
pabai-pMdALMT13-p3-F	CTTGAATTCGAGCTCGGTACCCTCTAAACACTCTTTATATC	Yeast One-Hybrid assay
pabai-pMdALMT13-p3-R	TACAGAGCACATGCCTCGAGGTGGCCGGTTTTGACTAGCT
pabai-pMdALMT13-p4-F	CTTGAATTCGAGCTCGGTACCTGAAAATAAACCCAAAACTTGAAGC	Yeast One-Hybrid assay
pabai-pMdALMT13-p4-R	TACAGAGCACATGCCTCGAGAATCACTAATAAGAAATATTAATAG
MdNAC104--AD-F	CCATGGAGGCCAGTGAATTCatgggagacgaccagtttaa	Yeast one-Hybrid assay
MdNAC104-AD-R	CAGCTCGAGCTCGATGGATCCCTAATTATAATTTGGCAAAC
proMdALMT13-0800-F	GGTACCGGGCCCCCCCTCGACTCTAAACACTCTTTATATC	Dual-Luciferase Reporter Assay
proMdALMT13-0800-R	AGGAATTCGATATCAAGCTTAATCACTAATAAGAAATATTAA
pMdALMT13::GUS-F	GGGCCCGGCGCGCCAAGCTTCTCTAAACACTCTTTATATC	GUS analysis
pMdALMT13::GUS-R	CTTAGAATTCCCGGGGATCCAATCACTAATAAGAAATATTAATAG
pMdGAD3::GUS-F	GGGCCCGGCGCGCCAAGCTTTCCATTGGTGAATGGTTTTC	GUS analysis
pMdGAD3::GUS-R	CTTAGAATTCCCGGGGATCCGGTGGATCAAACCAGCAGAG
proMdGAD3-0800-F	GGTACCGGGCCCCCCCTCGATCCATTGGTGAATGGTTTTC	Dual-Luciferase Reporter Assay
proMdGAD3-0800-R	AGGAATTCGATATCAAGCTTGGTGGATCAAACCAGCAGAG
pabai-pMdGAD3-F	CTTGAATTCGAGCTCGGTACCTCCATTGGTGAATGGTTTTC	Yeast One-Hybrid assay
pabai-pMdGAD3-R	TACAGAGCACATGCCTCGAGGGTGGATCAAACCAGCAGAG
PYES2-MdALMT13-F	AGGGAATATTAAGCTTGGTACCatgggttcaaccgtgataac	Yeast GABA transport
PYES2-MdALMT13-R	GGCGGCCGTTACTAGTGGATCCTTTAGTATGAAAACCAGCAA
MdSINA2-cluc-F	acgggggacgagctcggtaccatggacttggaaagcatcga	Split-LUC assays
MdSINA2-cluc-R	cgcgtacgagatctggtcgacGCTACACAGGTTTGGTATGC
MdNAC104-nLUC-F	acgggggacgagctcggtaccatgggagacgaccagtttaa	Split-LUC assays
MdNAC104-nLUC-R	cgcgtacgagatctggtcgacATTATAATTTGGCAAACTTA
MdSINA2-YCE-F	GCCTGGCGCGCCACTAGTGGATCCatggacttggaaagcatcga	BIFC
MdSINA2-YCE-R	GGGAGCGGTACCCTCGAGGTCGACGCTACACAGGTTTGGTATGC
MdNAC104-YNE-F	GCCTGGCGCGCCACTAGTGGATCCatgggagacgaccagtttaa	BIFC
MdNAC104-YNE-R	GGGAGCGGTACCCTCGAGGTCGACATTATAATTTGGCAAACTTA
MdSINA2-flag-F	CGAGCTCGGTACCCGGGGATCCTatggacttggaaagcatcga	CO-IP
MdSINA2-flag-R	GCTTGCATGCCTGCAGGTCGACCTGCTACACAGGTTTGGTATGC
MdGAD1-probe-1-F	GCGCTGCACCTACACGTTCCATTTCTGGAC	Unbiotin-labeled (5'-end) of MdGAD1 promoter cis-element for EMSA
MdGAD1-probe-1-R	GTCCAGAAATGGAACGTGTAGGTGCAGCGC
MdGAD1-probe-5'biotin-1-F	GCGCTGCACCTACACGTTCCATTTCTGGAC	Biotin-labeled (5'-end) of MdGAD1 promoter cis-element for EMSA
MdGAD1-probe-5'biotin-1-R	GTCCAGAAATGGAACGTGTAGGTGCAGCGC
MdGAD1-mutant probe-1-F	GCGCTGCACCTAAAAATTCCATTTCTGGAC	Mutant probe (5'-end) of MdGAD1 promoter cis-element for EMSA
MdGAD1-mutant probe-1-R	GTCCAGAAATGGAATTTTTAGGTGCAGCGC
MdGAD1-probe-2-F	CAAACCATTTGCCACGTCCTTAAAGCGATT	Unbiotin-labeled (5'-end) of MdGAD1 promoter cis-element for EMSA
MdGAD1-probe-2-R	AATCGCTTTAAGGACGTGGCAAATGGTTTG
MdGAD1-probe-5'biotin-2-F	CAAACCATTTGCCACGTCCTTAAAGCGATT	Biotin-labeled (5'-end) of MdGAD1 promoter cis-element for EMSA
MdGAD1-probe-5'biotin-2-R	AATCGCTTTAAGGACGTGGCAAATGGTTTG
MdGAD1-mutant probe-2-F	CAAACCATTTGCAAAATCCTTAAAGCGATT	Mutant probe (5'-end) of MdGAD1 promoter cis-element for EMSA
MdGAD1-mutant probe-2-R	AATCGCTTTAAGGATTTTGCAAATGGTTTG
MdGAD1-probe-3-F	AAAAAATGGGGCCACGTGGGCTTCACTGTC	Unbiotin-labeled (5'-end) of MdGAD1 promoter cis-element for EMSA
MdGAD1-probe-3-R	GACAGTGAAGCCCACGTGGCCCCATTTTTT
MdGAD1-probe-5'biotin-3-F	AAAAAATGGGGCCACGTGGGCTTCACTGTC	Biotin-labeled (5'-end) of MdGAD1 promoter cis-element for EMSA
MdGAD1-probe-5'biotin-3-R	GACAGTGAAGCCCACGTGGCCCCATTTTTT
MdGAD1-mutant probe-3-F	AAAAAATGGGGCAAAATGGGCTTCACTGTC	Mutant probe (5'-end) of MdGAD1 promoter cis-element for EMSA
MdGAD1-mutant probe-3-R	GACAGTGAAGCCCATTTTGCCCCATTTTTT
MdGAD1-probe-5'biotin-4-F	AATGATGGAACTCCACGGATGCTTGAAGAC	Unbiotin-labeled (5'-end) of MdGAD1 promoter cis-element for EMSA
MdGAD1-probe-5'biotin-4-R	GTCTTCAAGCATCCGTGGAGTTCCATCATT
MdALMT13-probe-5'biotin-1-F	CATTCATCGTGAGCACGTGAGGCTCTTGCT	Unbiotin-labeled (5'-end) of MdALMT13 promoter cis-element for EMSA
MdALMT13-probe-5'biotin-1-R	AGCAAGAGCCTCACGTGCTCACGATGAATG
MdALMT13-probe-2-F	CTTATTTCAAAAACACGGGTGAACAGTAAA	Unbiotin-labeled (5'-end) of MdALMT13 promoter cis-element for EMSA
MdALMT13-probe-2-R	TTTACTGTTCACCCGTGTTTTTGAAATAAG
MdALMT13-probe-5'biotin-2-F	CTTATTTCAAAAACACGGGTGAACAGTAAA	Biotin-labeled (5'-end) of MdALMT13 promoter cis-element for EMSA
MdALMT13-probe-5'biotin-2-R	TTTACTGTTCACCCGTGTTTTTGAAATAAG
MdALMT13-mutant probe-2-F	CTTATTTCAAAAAAAAAGGTGAACAGTAAA	Mutant probe (5'-end) of MdALMT13 promoter cis-element for EMSA
MdALMT13-mutant probe-2-R	TTTACTGTTCACCTTTTTTTTTGAAATAAG
MdALMT13-probe-3-F	CTTTTGCATTCAGCACGCACTCGCAAAACC	Unbiotin-labeled (5'-end) of MdALMT13 promoter cis-element for EMSA
MdALMT13-probe-3-R	GGTTTTGCGAGTGCGTGCTGAATGCAAAAG
MdALMT13-probe-5'biotin-3-F	CTTTTGCATTCAGCACGCACTCGCAAAACC	Biotin-labeled (5'-end) of MdALMT13 promoter cis-element for EMSA
MdALMT13-probe-5'biotin-3-R	GGTTTTGCGAGTGCGTGCTGAATGCAAAAG
MdALMT13-mutant probe-3-F	CTTTTGCATTCAGAAAACACTCGCAAAACC	Mutant probe (5'-end) of MdALMT13 promoter cis-element for EMSA
MdALMT13-mutant probe-3-R	GGTTTTGCGAGTGTTTTCTGAATGCAAAAG
MdALMT13-probe-4-F	ATGTATATATAAACACGATATCTCCCTTCC	Unbiotin-labeled (5'-end) of MdALMT13 promoter cis-element for EMSA
MdALMT13-probe-4-R	GGAAGGGAGATATCGTGTTTATATATACAT
MdALMT13-probe-5'biotin-4-F	ATGTATATATAAACACGATATCTCCCTTCC	Biotin-labeled (5'-end) of MdALMT13 promoter cis-element for EMSA
MdALMT13-probe-5'biotin-4-R	GGAAGGGAGATATCGTGTTTATATATACAT
MdALMT13-mutant probe-4-F	ATGTATATATAAAAAAAATATCTCCCTTCC	Mutant probe (5'-end) of MdALMT13 promoter cis-element for EMSA
MdALMT13-mutant probe-4-R	GGAAGGGAGATATTTTTTTTATATATACAT
MdGAD3-probe-5'biotin-1-F	TTAGTTAGATGTGCACGATAATATTGTTTC	Biotin-labeled (5'-end) of MdGAD3 promoter cis-element for EMSA
MdGAD3-probe-5'biotin-1-R	GAAACAATATTATCGTGCACATCTAACTAA
MdGAD3-probe-5'biotin-2/3-F	GCGACCATTGCACGCAGCACGCACACAGGA	Biotin-labeled (5'-end) of MdGAD3 promoter cis-element for EMSA
MdGAD3-probe-5'biotin-2/3-R	TCCTGTGTGCGTGCTGCGTGCAATGGTCGC
MdGAD3-probe-2/3-F	GCGACCATTGCACGCAGCACGCACACAGGA	Biotin-labeled (5'-end) of MdGAD3 promoter cis-element for EMSA
MdGAD3-probe-2/3-R	TCCTGTGTGCGTGCTGCGTGCAATGGTCGC
MdGAD3-mutant probe-2/3-F	GCGACCATTGAAAACAGAAAACACACAGGA	Biotin-labeled (5'-end) of MdGAD3 promoter cis-element for EMSA
MdGAD3-mutant probe-2/3-R	TCCTGTGTGTTTTCTGTTTTCAATGGTCGC
MdGAD3-probe-5'biotin-4-F	ATTGTTCTCCTTCCACGTAACGATTCGCCA	Biotin-labeled (5'-end) of MdGAD3 promoter cis-element for EMSA
MdGAD3-probe-5'biotin-4-R	TGGCGAATCGTTACGTGGAAGGAGAACAAT
MdGAD3-probe-5'biotin-5-F	TAATAGAAATGAGCACGTTTGTTAACGTTA	Biotin-labeled (5'-end) of MdGAD3 promoter cis-element for EMSA
MdGAD3-probe-5'biotin-5-R	TAACGTTAACAAACGTGCTCATTTCTATTA
MdGAD3-probe-5-F	TAATAGAAATGAGCACGTTTGTTAACGTTA	Biotin-labeled (5'-end) of MdGAD3 promoter cis-element for EMSA
MdGAD3-probe-5-R	TAACGTTAACAAACGTGCTCATTTCTATTA
MdGAD3-mutant probe-5-F	TAATAGAAATGAGAAAATTTGTTAACGTTA	Biotin-labeled (5'-end) of MdGAD3 promoter cis-element for EMSA
MdGAD3-mutant probe-5-R	TAACGTTAACAAATTTTCTCATTTCTATTA
MdGAD3-probe-5'biotin-6-F	GCAACCCCAATCTCACGTCTGCAATTCGTA	Biotin-labeled (5'-end) of MdGAD3 promoter cis-element for EMSA
MdGAD3-probe-5'biotin-6-R	TACGAATTGCAGACGTGAGATTGGGGTTGC
q-MdNAC104-F	CTTCGTCAGCCTCAGATTGT	RT-qPCR analysis
q-MdNAC104-R	CCACTGTATTCTGTATTGGATTG
qMdGAD1-F	CAGCCAATGCGGAACATGTA	RT-qPCR analysis
qMdGAD1-R	CCGGCTGAAATCCTCCCTAA
qMdGAD2-F	AGTAGTTGATGCCGGCTGCTA	RT-qPCR analysis
qMdGAD2-R	CATACTCAGGAGCCCCTTTT
qMdGAD3-F	CGGTGGGACAGACACAGAGA	RT-qPCR analysis
qMdGAD3-R	CACTCCGACTAGTAGCATTTTGCA
qMdSINA2-F	CCTTTCCTGGTTGCCCATCT	RT-qPCR analysis
qMdSINA2-R	TGTTAGCATCCATGTGGCGT
qMdALMT13-F	GGCTGTGATAGTGCCCAAAT	RT-qPCR analysis
qMdALMT13-R	AAAACCAGCAAGCTCTCCAA
qMdEF-1α-F	ATTCAAGTATGCCTGGGTGC	Reference gene for RT-qPCR analysis
qMdEF-1α-R	CAGTCAGCCTGTGATGTTCC
MD00G1017600-F	TGGTTATCGGGATGAAGAGG	RT-qPCR analysis
MD00G1017600-R	ATCCGCCTTCAAATCCTTCT
MD00G1049200-F	GGAAGGTTTTGGGGATGAAT	RT-qPCR analysis
MD00G1049200-R	GGTGAGGTTTCCGATCTTGA
MD00G1049700-F	GTGGGAAAGCATTGAAGGAA	RT-qPCR analysis
MD00G1049700-R	GTTTATGAGCAGCACCAGCA
MD03G1155200-F	CCTGAGATTCATTCCCCAAA	RT-qPCR analysis
MD03G1155200-R	GAAGCACAGCTTCCAAGGAC
MD03G1155400-F	GGATATCAAGTTCGCCTCCA	RT-qPCR analysis
MD03G1155400-R	AAGGAGGCCAGTTCCTGAAT
MD03G1266500-F	GCCTTCATCGAGTCTGAAGC	RT-qPCR analysis
MD03G1266500-R	TCACAACCTGTTGGTTGCAT
MD06G1032000-F	TGGATCATGTGATCGAGGAA	RT-qPCR analysis
MD06G1032000-R	TAATCAGCTCCATGGGAAGG
MD06G1096000-F	TTATTCATGGCCGCCTCTAC	RT-qPCR analysis
MD06G1096000-R	AAGCCTGGCCACAAACTCTA
MD06G1114500-F	TCCCGAAAACAACAACACAA	RT-qPCR analysis
MD06G1114500-R	GCACCTACCATGCCTTCAAT
MD06G1214800-F	TGATCATCTCGCTGCTCATC	RT-qPCR analysis
MD06G1214800-R	CTTTGCTCAGAGTCGCTCCT
MD07G1153500-F	TGGGACCTTCTTTTGCATTC	RT-qPCR analysis
MD07G1153500-R	CATCCAAGGAATCAGCCAGT
MD07G1153600-F	GAACCCATCGTAGCACCACT	RT-qPCR analysis
MD07G1153600-R	TTTATTTCCTTGGGGTGCAG
MD11G1173000-F	CGTCCACAATCCTCGTAGGT	RT-qPCR analysis
MD11G1173000-R	ATTCAACCCCAAAACCTTCC
MD11G1287100-F	AAGGGCTTAAACCGTGGAAT	RT-qPCR analysis
MD11G1287100-R	CAGTTGCACCCATGACAAAC
MD12G1040500-F	CGATGGTATTGGTGTTGCAG	RT-qPCR analysis
MD12G1040500-R	AGAGCACCAGCCAAGAATGT
MD13G1044200-F	TGAGGCAGTTGTGACTCGAC	RT-qPCR analysis
MD13G1044200-R	CAGATCCTCTCCCGACCATA
MD13G1044400-F	CGCCAGCTCTTTATCTTTGG	RT-qPCR analysis
MD13G1044400-R	CTCCTCCTTGGCTTCAACAG
MD14G1039500-F	TAGGACAAGACGACCCAAGG	RT-qPCR analysis
MD14G1039500-R	CAGATTCCAGCAATCCCAAT
MD14G1116200-F	ACTCGGTGGCTGACTCACTT	RT-qPCR analysis
MD14G1116200-R	GCAGGCTCATCTGGAAACTC
MD14G1135700-F	TGAAGGCATGGTTAGTGCAG	RT-qPCR analysis
MD14G1135700-R	CTTTGGTGGGCACTTTGATT
MD14G1135900-F	ATCCATTGCCTCAAAGTTGG	RT-qPCR analysis
MD14G1135900-R	TTGCACCAACGGTATTTTCA
MD14G1225700-F	TGTGCCACAAAGTTGGGATA	RT-qPCR analysis
MD14G1225700-R	GCAGGCCATGAAATCTGTTT
MD16G1045000-F	TGAGGCAGTTGTGACTCGAC	RT-qPCR analysis
MD16G1045000-R	CAGATCCTCTCCCGACCATA
MD16G1045200-F	GACTTGGGCTTCAACAGCTC	RT-qPCR analysis
MD16G1045200-R	TTTTCGAGGATCCGAATGAC
MD16G1045300-F	CGTCCCAAGGAATACGAAGA	RT-qPCR analysis
MD16G1045300-R	CAGTCGTGCTTGGATTCTGA
MD16G1276700-F	GCCTTGCAGGAGAAGTATCG	RT-qPCR analysis
MD16G1276700-R	GGTCTTGGAGAGCTTCATGG
